# Supplementary material for: Weighted gene co-expression network analysis reveals hub genes regulating response to salt stress in peanut
Source: BMC Plant Biol. 2024 May 20;24:425. doi: 10.1186/s12870-024-05145-x (PMC11103959; doi:10.1186/s12870-024-05145-x)
Supplement: Supplementary file 1 — Supplementary Material 1. [file 12870_2024_5145_MOESM1_ESM.xlsx]

## Sheet: Sheet1
Table S1 The yield and ranking of 46 peanut varieties in saline soils.
Varieties	0.2% NaCl			0.32-0.49% NaCl		0.5% NaCl		Mean of Rank	Comprehensive Rank
	Yeild (Kg/667m2) of 2022	Rank	Yeild (Kg/667m2) of 2023	Yeild (Kg/667m2) of 2022	Rank	Yeild (Kg/667m2) of 2022	Rank
Huayu9510	444.47	1	371.3	325.41	19	398.24	1	7	1
Yuhua18	330.71	8	402.5	383.62	4	377.7	5	5.67	2
Puhua86	293.67	25		380.97	5	376.21	7	12.33	3
Yuhua8	304.25	22		343.93	14	376.81	6	14	4
Jihua1209	359.81	5		476.22	1	192.57	39	15	5
Taihua11	367.74	3		375.68	6	263.11	28	12.33	6
Shanhua18	354.52	6	322.1	359.81	9	283.65	24	13	7
Yuhua625	253.98	36	428	375.68	6	385.14	4	15.33	8
Huayu9118	375.68	2	334.8	230.17	33	367.88	8	14.33	9
Shanhua12	216.94	42	331.4	410.07	3	386.93	3	16	10
Weihua25	341.29	9		303.19	24	337.22	12	17	11
Huayu33	338.64	10		301.6	23	341.09	11	14.67	12
Yuhua32	322.77	16	371	346.58	12	315.2	18	15.33	13
Weihua15	354.52	6		328.06	18	294.07	22	15.33	14
Jihua915	304.25	22	376.9	354.52	10	328.59	15	15.67	15
Jihua18	280.44	29	337.6	367.74	8	343.47	10	15.67	16
Jihua13	272.5	31		304.25	22	388.71	2	18.33	17
Shanhua9	362.45	4		214.3	36	334.25	14	18	18
Jihua16	330.71	15		285.73	28	305.97	20	21	19
Huayu25	272.5	31		346.58	12	310.73	19	20.67	20
Huayu9610	338.64	10		301.6	23	271.44	26	19.67	21
Yuhua31	341.29	21		431.24	2	153.58	44	22.33	22
Shanhua11	314.83	20		314.83	21	269.66	27	22.67	23
Jihua21	322.77	16		336	15	235.43	33	21.33	24
Puhua28	317.48	18		214.3	36	335.73	13	22.33	25
Weihua28	298.96	24		330.71	17	239.9	31	24	26
Jihua19	288.38	27		296.31	25	272.34	25	25.67	27
Puhua66	177.26	46		349.22	11	350.62	9	22	28
Yuhanghua1	193.13	45		338.64	13	326.51	17	25	29
Yihua0910	283.08	28		248.69	32	298.53	21	27	30
Yuhua33	317.48	18		280.44	29	205.37	37	28	31
Huayu9113	232.82	39		333.35	16	256.27	30	28.33	32
Yuhua671	277.79	30		227.53	34	290.79	23	29	33
Jihua572	264.56	34		293.67	26	237.22	32	30.67	34
Yuhua61	336.53	13		209.01	38	218.76	35	28.67	35
Jihua11	333.35	14		275.15	30	162.81	43	29	36
Huayu62	291.02	26		134.93	44	327.4	16	28.67	37
Yuhua4	201.07	44		322.77	20	261.92	29	31	38
Jihua97	338.64	10		195.78	41	211.92	36	29	39
Weihua22	269.86	33		288.38	27	196.44	38	32.67	40
Puhua76	214.3	43		198.42	40	224.42	34	39	41
Huayu45	251.34	37		177.26	43	177.09	42	40.67	42
Fenhua8	227.53	40		201.07	39	180.96	40	39.67	43
Qionghua1	235.46	38		222.23	35	122.03	45	39.33	44
Huyua9125	256.63	35		187.84	42	104.47	46	41	45
Jinonghua3	219.59	41		129.64	45	179.77	41	42.33	46
