# Supplementary material for: Weighted gene co-expression network analysis reveals hub genes regulating response to salt stress in peanut
Source: BMC Plant Biol. 2024 May 20;24:425. doi: 10.1186/s12870-024-05145-x (PMC11103959; doi:10.1186/s12870-024-05145-x)
Supplement: Supplementary file 2 — Supplementary Material 2. [file 12870_2024_5145_MOESM2_ESM.xls]

## Sheet: Table S1 mapped sta
Table S2 Mappe data of all samples.
Sample	Total Reads	Mapped Reads	Uniq Mapped Reads	Multiple Map Reads	Reads Map to '+'	Reads Map to '-'
CK-T2-R1	45548730	42,793,229 (93.95%)	37,323,118 (81.94%)	5,470,111 (12.01%)	24,655,030 (54.13%)	24,658,664 (54.14%)
CK-T2-R2	57770622	53,904,436 (93.31%)	47,148,856 (81.61%)	6,755,580 (11.69%)	31,005,532 (53.67%)	31,009,734 (53.68%)
CK-T2-R3	59036184	54,791,903 (92.81%)	47,929,190 (81.19%)	6,862,713 (11.62%)	31,467,361 (53.30%)	31,463,810 (53.30%)
CK-T2-S1	53659334	52,267,154 (97.41%)	45,684,534 (85.14%)	6,582,620 (12.27%)	30,109,705 (56.11%)	30,107,405 (56.11%)
CK-T2-S2	55343566	53,613,174 (96.87%)	46,531,988 (84.08%)	7,081,186 (12.79%)	30,959,588 (55.94%)	30,956,115 (55.93%)
CK-T2-S3	54078562	52,553,822 (97.18%)	45,538,928 (84.21%)	7,014,894 (12.97%)	30,487,462 (56.38%)	30,485,022 (56.37%)
CK-T1-R1	41623464	39,528,748 (94.97%)	34,247,599 (82.28%)	5,281,149 (12.69%)	22,875,630 (54.96%)	22,881,786 (54.97%)
CK-T1-R2	41515436	39,329,118 (94.73%)	34,135,723 (82.22%)	5,193,395 (12.51%)	22,718,367 (54.72%)	22,726,482 (54.74%)
CK-T1-R3	42925792	40,468,665 (94.28%)	35,210,261 (82.03%)	5,258,404 (12.25%)	23,321,983 (54.33%)	23,335,615 (54.36%)
CK-T1-S1	44871722	43,631,526 (97.24%)	38,174,336 (85.07%)	5,457,190 (12.16%)	24,974,918 (55.66%)	24,967,963 (55.64%)
CK-T1-S2	46178588	44,925,994 (97.29%)	39,382,210 (85.28%)	5,543,784 (12.01%)	25,653,018 (55.55%)	25,644,258 (55.53%)
CK-T1-S3	41953104	40,868,730 (97.42%)	35,902,087 (85.58%)	4,966,643 (11.84%)	23,302,771 (55.54%)	23,294,192 (55.52%)
CK-S1-R1	42015000	40,272,189 (95.85%)	35,134,567 (83.62%)	5,137,622 (12.23%)	23,173,053 (55.15%)	23,197,200 (55.21%)
CK-S1-R2	42519824	40,578,297 (95.43%)	35,506,139 (83.50%)	5,072,158 (11.93%)	23,302,769 (54.80%)	23,326,007 (54.86%)
CK-S1-R3	43719078	41,980,619 (96.02%)	36,667,184 (83.87%)	5,313,435 (12.15%)	24,208,463 (55.37%)	24,224,916 (55.41%)
CK-S1-S1	41092782	39,693,651 (96.60%)	34,929,244 (85.00%)	4,764,407 (11.59%)	22,611,476 (55.03%)	22,628,294 (55.07%)
CK-S1-S2	41001620	39,655,302 (96.72%)	34,786,387 (84.84%)	4,868,915 (11.87%)	22,661,732 (55.27%)	22,680,519 (55.32%)
CK-S1-S3	41253264	39,886,997 (96.69%)	35,023,260 (84.90%)	4,863,737 (11.79%)	22,792,083 (55.25%)	22,812,465 (55.30%)
CK-S2-R1	43598612	41,277,930 (94.68%)	35,985,337 (82.54%)	5,292,593 (12.14%)	23,919,790 (54.86%)	23,953,675 (54.94%)
CK-S2-R2	41984258	40,305,277 (96.00%)	35,112,762 (83.63%)	5,192,515 (12.37%)	23,277,890 (55.44%)	23,297,675 (55.49%)
CK-S2-R3	42621802	40,665,686 (95.41%)	35,445,481 (83.16%)	5,220,205 (12.25%)	23,466,728 (55.06%)	23,485,102 (55.10%)
CK-S2-S1	45630038	44,269,820 (97.02%)	38,925,001 (85.31%)	5,344,819 (11.71%)	25,224,999 (55.28%)	25,244,906 (55.33%)
CK-S2-S2	41059864	39,741,707 (96.79%)	35,106,671 (85.50%)	4,635,036 (11.29%)	22,541,411 (54.90%)	22,562,302 (54.95%)
CK-S2-S3	40607324	39,284,548 (96.74%)	34,706,151 (85.47%)	4,578,397 (11.27%)	22,304,062 (54.93%)	22,331,837 (54.99%)
ST-T2-R1	38159090	35,781,257 (93.77%)	31,220,507 (81.82%)	4,560,750 (11.95%)	20,619,584 (54.04%)	20,625,632 (54.05%)
ST-T2-R2	41152440	38,553,656 (93.68%)	33,564,349 (81.56%)	4,989,307 (12.12%)	22,273,790 (54.13%)	22,282,304 (54.15%)
ST-T2-R3	40600944	38,408,077 (94.60%)	33,570,586 (82.68%)	4,837,491 (11.91%)	22,099,732 (54.43%)	22,092,556 (54.41%)
ST-T2-S1	40739604	39,543,739 (97.06%)	34,509,363 (84.71%)	5,034,376 (12.36%)	23,005,067 (56.47%)	23,001,710 (56.46%)
ST-T2-S2	41264398	40,071,132 (97.11%)	34,260,400 (83.03%)	5,810,732 (14.08%)	24,289,028 (58.86%)	24,303,216 (58.90%)
ST-T2-S3	42585198	41,448,907 (97.33%)	36,029,082 (84.60%)	5,419,825 (12.73%)	24,120,973 (56.64%)	24,120,095 (56.64%)
ST-T1-R1	39994606	35,917,203 (89.81%)	31,270,096 (78.19%)	4,647,107 (11.62%)	20,745,314 (51.87%)	20,750,121 (51.88%)
ST-T1-R2	52941646	48,519,235 (91.65%)	42,246,351 (79.80%)	6,272,884 (11.85%)	28,000,079 (52.89%)	28,010,619 (52.91%)
ST-T1-R3	41581438	36,459,783 (87.68%)	31,734,641 (76.32%)	4,725,142 (11.36%)	21,026,563 (50.57%)	21,038,542 (50.60%)
ST-T1-S1	40711800	39,516,805 (97.06%)	34,317,834 (84.29%)	5,198,971 (12.77%)	22,868,968 (56.17%)	22,862,626 (56.16%)
ST-T1-S2	40931590	39,863,592 (97.39%)	34,825,964 (85.08%)	5,037,628 (12.31%)	22,901,500 (55.95%)	22,898,117 (55.94%)
ST-T1-S3	42074202	40,507,839 (96.28%)	35,293,791 (83.88%)	5,214,048 (12.39%)	23,369,551 (55.54%)	23,363,110 (55.53%)
ST-S1-R1	41448238	39,229,940 (94.65%)	34,253,694 (82.64%)	4,976,246 (12.01%)	22,619,537 (54.57%)	22,634,646 (54.61%)
ST-S1-R2	40703058	38,189,347 (93.82%)	33,447,869 (82.18%)	4,741,478 (11.65%)	21,899,031 (53.80%)	21,915,246 (53.84%)
ST-S1-R3	43195922	40,748,045 (94.33%)	35,504,997 (82.20%)	5,243,048 (12.14%)	23,548,367 (54.52%)	23,564,433 (54.55%)
ST-S1-S1	42902700	41,379,181 (96.45%)	36,191,433 (84.36%)	5,187,748 (12.09%)	23,817,121 (55.51%)	23,831,210 (55.55%)
ST-S1-S2	41603344	40,255,691 (96.76%)	35,404,804 (85.10%)	4,850,887 (11.66%)	23,015,490 (55.32%)	23,026,677 (55.35%)
ST-S1-S3	42897298	41,639,911 (97.07%)	36,780,843 (85.74%)	4,859,068 (11.33%)	23,741,171 (55.34%)	23,750,419 (55.37%)
ST-S2-R1	46118094	43,831,974 (95.04%)	38,348,474 (83.15%)	5,483,500 (11.89%)	25,148,835 (54.53%)	25,166,853 (54.57%)
ST-S2-R2	42279902	40,247,251 (95.19%)	34,956,322 (82.68%)	5,290,929 (12.51%)	23,614,470 (55.85%)	23,651,061 (55.94%)
ST-S2-R3	47354868	44,894,223 (94.80%)	39,081,828 (82.53%)	5,812,395 (12.27%)	26,283,882 (55.50%)	26,320,134 (55.58%)
ST-S2-S1	41178806	39,728,324 (96.48%)	34,711,550 (84.29%)	5,016,774 (12.18%)	22,786,489 (55.34%)	22,803,376 (55.38%)
ST-S2-S2	41097704	39,717,402 (96.64%)	34,849,331 (84.80%)	4,868,071 (11.85%)	22,739,089 (55.33%)	22,750,138 (55.36%)
ST-S2-S3	39689708	38,164,736 (96.16%)	33,344,275 (84.01%)	4,820,461 (12.15%)	21,916,665 (55.22%)	21,928,351 (55.25%)
