# Supplementary material for: Weighted gene co-expression network analysis reveals hub genes regulating response to salt stress in peanut
Source: BMC Plant Biol. 2024 May 20;24:425. doi: 10.1186/s12870-024-05145-x (PMC11103959; doi:10.1186/s12870-024-05145-x)
Supplement: Supplementary file 3 — Supplementary Material 3. [file 12870_2024_5145_MOESM3_ESM.xlsx]

## Sheet: All sample_GC_Q
Table S3 The quality control of all samples.
#SampleID	ReadSum	BaseSum	GC(%)	N(%)	Q20(%)	Q30(%)
CK-T2-R1	22774365	6809041294	43.96	0	98.02	94.28
CK-T2-R2	28885311	8648779206	43.96	0	98.49	95.5
CK-T2-R3	29518092	8822004422	43.92	0.01	96.47	91.71
CK-T2-S1	26829667	8012736096	44.53	0	98.21	94.73
CK-T2-S2	27671783	8256260796	44.62	0.01	96.52	93.46
CK-T2-S3	27039281	8056003834	44.6	0.01	96.72	92.35
CK-T1-R1	20811732	6215800418	43.91	0	97.81	93.87
CK-T1-R2	20757718	6200852042	44.07	0	97.7	93.51
CK-T1-R3	21462896	6415821014	43.87	0	97.92	94.03
CK-T1-S1	22435861	6705642062	44.35	0	97.85	93.97
CK-T1-S2	23089294	6910469836	44.2	0	97.73	93.63
CK-T1-S3	20976552	6271308454	44.41	0	97.81	93.86
CK-S1-R1	21007500	6284319026	44.04	0.01	96.27	93.31
CK-S1-R2	21259912	6361936132	44	0.01	96.34	93.41
CK-S1-R3	21859539	6539534380	44.12	0.01	96.62	93.67
CK-S1-S1	20546391	6148178564	44.38	0.01	96.06	93.01
CK-S1-S2	20500810	6128220094	44.25	0.01	96.14	93.26
CK-S1-S3	20626632	6166114372	44.34	0.01	95.95	92.88
CK-S2-R1	21799306	6521797978	44.22	0.01	95.36	92.08
CK-S2-R2	20992129	6280080236	43.94	0.01	95.92	92.57
CK-S2-R3	21310901	6365456854	43.92	0.01	95.75	92.23
CK-S2-S1	22815019	6826271600	44.47	0.01	96.07	93.27
CK-S2-S2	20529932	6144243266	44.14	0.01	95.62	92.58
CK-S2-S3	20303662	6073348262	44.15	0.01	95.57	92.03
ST-T2-R1	19079545	5701522182	44.22	0	97.81	93.85
ST-T2-R2	20576220	6140365838	44.07	0	98.04	94.36
ST-T2-R3	20300472	6071063600	44.47	0	98.06	94.34
ST-T2-S1	20369802	6090805912	44.18	0	98.09	94.41
ST-T2-S2	20632199	6147279834	44.24	0	97.9	94.21
ST-T2-S3	21292599	6360202798	44.43	0	98.09	94.41
ST-T1-R1	19997303	5979222736	44.07	0	97.82	93.82
ST-T1-R2	26470823	7916946408	43.98	0	97.9	94.01
ST-T1-R3	20790719	6213090480	44.41	0	97.82	93.9
ST-T1-S1	20355900	6074924266	44.12	0	98.18	94.68
ST-T1-S2	20465795	6120855238	44.3	0	98.06	94.4
ST-T1-S3	21037101	6289191006	44.24	0	97.97	94.13
ST-S1-R1	20724119	6199312376	43.98	0.01	96.41	93.56
ST-S1-R2	20351529	6087505514	43.94	0.01	96.11	93.23
ST-S1-R3	21597961	6462837970	44.08	0.01	96.6	93.76
ST-S1-S1	21451350	6417708024	44.33	0.01	96.19	93.19
ST-S1-S2	20801672	6225014558	44.2	0.01	95.94	92.73
ST-S1-S3	21448649	6420203184	44.67	0.01	96.29	93.13
ST-S2-R1	23059047	6901280268	44.01	0.01	96.13	92.33
ST-S2-R2	21139951	6328372873	44.28	0.02	95.53	91.76
ST-S2-R3	23677434	7087305924	44.31	0.01	96.69	93.61
ST-S2-S1	20589403	6154457222	44.24	0.01	95.62	92.24
ST-S2-S2	20548852	6146850064	44.15	0.01	95.79	92.49
ST-S2-S3	19844854	5932466154	44.11	0.01	95.66	92.73
