# Supplementary material for: Weighted gene co-expression network analysis reveals hub genes regulating response to salt stress in peanut
Source: BMC Plant Biol. 2024 May 20;24:425. doi: 10.1186/s12870-024-05145-x (PMC11103959; doi:10.1186/s12870-024-05145-x)
Supplement: Supplementary file 4 — Supplementary Material 4. [file 12870_2024_5145_MOESM4_ESM.xlsx]

## Sheet: Sheet3
Table S4 Primers for qPCR.
Name	Sequences
Arahy.A0NDKG-F	GAAGGTAGGATCGATGCGG
Arahy.A0NDKG-R	TGCTGTAGTATCCGTTCCAG
Arahy.DF20BV-F	CGAGTCCCTCGTCATCCTC
Arahy.DF20BV-R	CTCCAAAGAATCTCTTCCCTT
Arahy.JFI702-F	AATGTCTCATGCGCAGTTAAC
Arahy..JFI702-R	GGACAAACCAGAAGCAAGAG
Arahy.N15QB0-F	GTCCAACAAGGCGTTCTACA
Arahy.N15QB0-R	TGCCACCTATGTAGGCATTG
Arahy.AJV249-F	GGATTCAATTGTGCTGGAAGG
Arahy.AJV249-R	ATTTCCTTCAGCTTCTCTGC
Arahy.AVJ0IE-F	TGGTATGGGTATGACACTCAC
Arahy.AVJ0IE-R	CCTGCTGCATAATGTGATGG
Arahy.BELI5P-F	GTGTTATCTTTGCATCCATGG
Arahy.BELI5P-R	AGAGCCCAGTGTAGAGTATT
Arahy.U5T9YL-F	CCCGTCCTATCTTGACGGAA
Arahy.U5T9YL-R	AGTCCTGTGACACGGAGTA
Arahy.Y6Z03A-F	CGATCCAATGCTTGCAAATT
Arahy.Y6Z03A-R	TTCCACAATGCCCCACCAC
Arahy.8GI8KI-F	GCGCGTTCTAGGTGTTCTTG
Arahy.8GI8KI-R	TGCTGCTTCGCTGGAGATCA
Arahy.GST19D-F	AATAATGGGTGCATGGACCT
Arahy.GST19D-R	AGATCAGCAAACATTGCCTC
Arahy.N6YX8I-F	GGGATCTTAAACCGGAGAATC
Arahy.N6YX8I-R	GACCATACGTCAACTCTGGCA
Arahy.J8E4BG-F	GCTGTCTCTGGTTTGGAGC
Arahy.J8E4BG-R	ATGCATAGCAGCCATGTCAG
Arahy.ADH3-F	GACGCTTGGCGAGATCAACA
Arahy.ADH3-R	AACCGGACAACCACCACATG
