# Supplementary material for: Weighted gene co-expression network analysis reveals hub genes regulating response to salt stress in peanut
Source: BMC Plant Biol. 2024 May 20;24:425. doi: 10.1186/s12870-024-05145-x (PMC11103959; doi:10.1186/s12870-024-05145-x)
Supplement: Supplementary file 5 — Supplementary Material 5. [file 12870_2024_5145_MOESM5_ESM.xlsx]

## Sheet: Function_Annotation.stat
Table S5 The annotations of DEGs in databases.
#Anno_Database	Annotated_Number	Annotated_Percent
COG_Annotation	543	4.5
GO_Annotation	3626	30.1
KEGG_Annotation	2776	23
KOG_Annotation	1841	15.3
Pfam_Annotation	2842	23.6
Swissprot_Annotation	2147	17.8
TrEMBL_Annotation	6456	53.5
eggNOG_Annotation	3435	28.5
nr_Annotation	7924	65.7
All_Annotated	7971	66.1
